# Supplementary material for: Effects of High-Linear-Energy-Transfer Heavy Ion Radiation on Intestinal Stem Cells: Implications for Gut Health and Tumorigenesis
Source: Cancers (Basel). 2024 Oct 4;16(19):3392. doi: 10.3390/cancers16193392 (PMC11475725; doi:10.3390/cancers16193392)
Supplement: Supplementary file 1 [file cancers-16-03392-s001.zip]

Archive with 1 entries (1 files):
- cancers-3220522-supplementary.pdf
